# Supplementary material for: Pregnant Patients with COVID-19 Admitted to an ICU: A Comparison with a Historical Cohort of Critical Pregnant Patients without COVID-19
Source: Life (Basel). 2024 Jan 23;14(2):165. doi: 10.3390/life14020165 (PMC10890200; doi:10.3390/life14020165)
Supplement: Supplementary file 1 [file life-14-00165-s001.zip]

Archive with 1 entries (1 files):
- life-2694435-supplementary.pdf
